# Supplementary material for: Detection of Certain Berries in Difficult Samples by Singleplex and Multiplex Real-Time PCR-HRM: A Case Study of Pitfalls
Source: Methods Protoc. 2026 Apr 1;9(2):53. doi: 10.3390/mps9020053 (PMC13119197; doi:10.3390/mps9020053)
Supplement: Supplementary file 1 [file mps-09-00053-s001.zip]

Archive with 3 entries (3 files):
- File S3.xlsx
- supplementary figures.pdf
- supplementary tables.pdf
