# Supplementary material for: Detection of Certain Berries in Difficult Samples by Singleplex and Multiplex Real-Time PCR-HRM: A Case Study of Pitfalls
Source: Methods Protoc. 2026 Apr 1;9(2):53. doi: 10.3390/mps9020053 (PMC13119197; doi:10.3390/mps9020053)
Supplement: Supplementary file 1 [file mps-09-00053-s001.zip › File S3.xlsx]

## Sheet: VNDJYEEA014-Alignment-Descripti
Description		Scientific Name	Max Score	Total Score	Query Cover	E value	Per. ident	Acc. Len	Accession
Rubus idaeus cultivar Heritage 1-aminocyclopropane-1-carboxylate oxidase mRNA	complete cds	Rubus idaeus	327	327	1	3e-85	100	1485	=HYPERLINK("https://www.ncbi.nlm.nih.gov/nucleotide/KP125887.1?report=genbank&log$=nucltop&blast_rank=1&RID=VNDJYEEA014","KP125887.1")
Rubus chamaemorus genome assembly	chromosome: 24	Rubus chamaemorus	311	311	1	3e-80	98.31	47504443	=HYPERLINK("https://www.ncbi.nlm.nih.gov/nucleotide/OZ336059.1?report=genbank&log$=nucltop&blast_rank=2&RID=VNDJYEEA014","OZ336059.1")
Rubus chamaemorus genome assembly	chromosome: 24	Rubus chamaemorus	311	311	1	3e-80	98.31	46517976	=HYPERLINK("https://www.ncbi.nlm.nih.gov/nucleotide/OZ336031.1?report=genbank&log$=nucltop&blast_rank=3&RID=VNDJYEEA014","OZ336031.1")
Rubus chamaemorus genome assembly	chromosome: 22	Rubus chamaemorus	300	300	1	6e-77	97.18	51489992	=HYPERLINK("https://www.ncbi.nlm.nih.gov/nucleotide/OZ336029.1?report=genbank&log$=nucltop&blast_rank=4&RID=VNDJYEEA014","OZ336029.1")
Rubus chamaemorus genome assembly	chromosome: 22	Rubus chamaemorus	300	300	1	6e-77	97.18	51306400	=HYPERLINK("https://www.ncbi.nlm.nih.gov/nucleotide/OZ336057.1?report=genbank&log$=nucltop&blast_rank=5&RID=VNDJYEEA014","OZ336057.1")
Rubus chamaemorus genome assembly	chromosome: 21	Rubus chamaemorus	294	294	1	3e-75	96.61	49370513	=HYPERLINK("https://www.ncbi.nlm.nih.gov/nucleotide/OZ336028.1?report=genbank&log$=nucltop&blast_rank=6&RID=VNDJYEEA014","OZ336028.1")
Rubus chamaemorus genome assembly	chromosome: 23	Rubus chamaemorus	294	294	1	3e-75	96.61	49984196	=HYPERLINK("https://www.ncbi.nlm.nih.gov/nucleotide/OZ336030.1?report=genbank&log$=nucltop&blast_rank=7&RID=VNDJYEEA014","OZ336030.1")
Rubus chamaemorus genome assembly	chromosome: 21	Rubus chamaemorus	294	294	1	3e-75	96.61	51382763	=HYPERLINK("https://www.ncbi.nlm.nih.gov/nucleotide/OZ336056.1?report=genbank&log$=nucltop&blast_rank=8&RID=VNDJYEEA014","OZ336056.1")
Rubus chamaemorus genome assembly	chromosome: 23	Rubus chamaemorus	294	294	1	3e-75	96.61	50256781	=HYPERLINK("https://www.ncbi.nlm.nih.gov/nucleotide/OZ336058.1?report=genbank&log$=nucltop&blast_rank=9&RID=VNDJYEEA014","OZ336058.1")
Rosa roxburghii 1-aminocyclopropane-1-carboxylate oxidase mRNA	partial cds	Rosa roxburghii	239	239	1	1e-58	90.96	632	=HYPERLINK("https://www.ncbi.nlm.nih.gov/nucleotide/DQ077712.1?report=genbank&log$=nucltop&blast_rank=10&RID=VNDJYEEA014","DQ077712.1")
Potentilla anglica genome assembly	chromosome: 6	Potentilla anglica	228	228	1	3e-55	89.83	48025988	=HYPERLINK("https://www.ncbi.nlm.nih.gov/nucleotide/OZ371046.1?report=genbank&log$=nucltop&blast_rank=11&RID=VNDJYEEA014","OZ371046.1")
Potentilla anglica genome assembly	chromosome: 1	Potentilla anglica	228	228	1	3e-55	89.83	57341197	=HYPERLINK("https://www.ncbi.nlm.nih.gov/nucleotide/OZ371041.1?report=genbank&log$=nucltop&blast_rank=12&RID=VNDJYEEA014","OZ371041.1")
PREDICTED: Rosa rugosa 1-aminocyclopropane-1-carboxylate oxidase (LOC133725961)	mRNA	Rosa rugosa	228	228	1	3e-55	89.83	1280	=HYPERLINK("https://www.ncbi.nlm.nih.gov/nucleotide/XM_062153385.1?report=genbank&log$=nucltop&blast_rank=13&RID=VNDJYEEA014","XM_062153385.1")
Potentilla anglica genome assembly	chromosome: 2	Potentilla anglica	228	228	1	3e-55	89.83	56647394	=HYPERLINK("https://www.ncbi.nlm.nih.gov/nucleotide/OZ371042.1?report=genbank&log$=nucltop&blast_rank=14&RID=VNDJYEEA014","OZ371042.1")
Potentilla anglica genome assembly	chromosome: 4	Potentilla anglica	228	228	1	3e-55	89.83	53004002	=HYPERLINK("https://www.ncbi.nlm.nih.gov/nucleotide/OZ371044.1?report=genbank&log$=nucltop&blast_rank=15&RID=VNDJYEEA014","OZ371044.1")
PREDICTED: Rosa chinensis 1-aminocyclopropane-1-carboxylate oxidase (LOC112190393)	mRNA	Rosa chinensis	222	222	1	1e-53	89.27	1265	=HYPERLINK("https://www.ncbi.nlm.nih.gov/nucleotide/XM_024329826.1?report=genbank&log$=nucltop&blast_rank=16&RID=VNDJYEEA014","XM_024329826.1")
PREDICTED: Fragaria vesca subsp. vesca 1-aminocyclopropane-1-carboxylate oxidase (LOC101298627)	mRNA	Fragaria vesca subsp. vesca	222	222	1	1e-53	89.27	1268	=HYPERLINK("https://www.ncbi.nlm.nih.gov/nucleotide/XM_004304031.2?report=genbank&log$=nucltop&blast_rank=17&RID=VNDJYEEA014","XM_004304031.2")
Fragaria x ananassa 1-aminocyclopropane-1-carboxylate oxidase mRNA	complete cds	Fragaria x ananassa	220	220	1	5e-53	89.27	1248	=HYPERLINK("https://www.ncbi.nlm.nih.gov/nucleotide/AY706156.1?report=genbank&log$=nucltop&blast_rank=18&RID=VNDJYEEA014","AY706156.1")
Rosa x burboniana cultivar Gruss an Teplitz 1-aminocyclopropane-1-carboxylate oxidase 3 (ACO3) mRNA	complete cds	Rosa x burboniana	217	217	1	6e-52	88.7	1158	=HYPERLINK("https://www.ncbi.nlm.nih.gov/nucleotide/MH276994.1?report=genbank&log$=nucltop&blast_rank=19&RID=VNDJYEEA014","MH276994.1")
Linum usitatissimum 1-aminocyclopropane-1-carboxylate oxidase 3 mRNA	partial cds	Linum usitatissimum	134	134	1	6e-27	80.56	840	=HYPERLINK("https://www.ncbi.nlm.nih.gov/nucleotide/EF661827.1?report=genbank&log$=nucltop&blast_rank=20&RID=VNDJYEEA014","EF661827.1")
Fragaria x ananassa partial mRNA for 1-aminocyclopropane-1-carboxylate oxidase (aco1 gene)	Fragaria x ananassa	237	237	0.99	4e-58	90.91	767	=HYPERLINK("https://www.ncbi.nlm.nih.gov/nucleotide/AJ851828.1?report=genbank&log$=nucltop&blast_rank=21&RID=VNDJYEEA014","AJ851828.1")
PREDICTED: Pyrus communis 1-aminocyclopropane-1-carboxylate oxidase (LOC137738994)	transcript variant X1	mRNA	Pyrus communis	156	156	0.98	1e-33	82.76	1236	=HYPERLINK("https://www.ncbi.nlm.nih.gov/nucleotide/XM_068478465.1?report=genbank&log$=nucltop&blast_rank=22&RID=VNDJYEEA014","XM_068478465.1")
PREDICTED: Malus sylvestris 1-aminocyclopropane-1-carboxylate oxidase (LOC126582405)	mRNA	Malus sylvestris	156	156	0.98	1e-33	82.76	1233	=HYPERLINK("https://www.ncbi.nlm.nih.gov/nucleotide/XM_050246548.1?report=genbank&log$=nucltop&blast_rank=23&RID=VNDJYEEA014","XM_050246548.1")
Pyrus pyrifolia PPAOX3 mRNA for 1-aminocyclopropane-1-carboxylate oxidase	complete cds	Pyrus pyrifolia	156	156	0.98	1e-33	82.76	1155	=HYPERLINK("https://www.ncbi.nlm.nih.gov/nucleotide/AB042107.1?report=genbank&log$=nucltop&blast_rank=24&RID=VNDJYEEA014","AB042107.1")
PREDICTED: Pyrus x bretschneideri 1-aminocyclopropane-1-carboxylate oxidase (LOC103954990)	transcript variant X1	mRNA	Pyrus x bretschneideri	156	156	0.98	1e-33	82.76	1234	=HYPERLINK("https://www.ncbi.nlm.nih.gov/nucleotide/XM_048578191.1?report=genbank&log$=nucltop&blast_rank=25&RID=VNDJYEEA014","XM_048578191.1")
Malus x domestica ACO mRNA for 1-aminocyclopropene-1-carboxylate oxidase	complete cds	Malus domestica	156	156	0.98	1e-33	82.76	1214	=HYPERLINK("https://www.ncbi.nlm.nih.gov/nucleotide/AB086888.1?report=genbank&log$=nucltop&blast_rank=26&RID=VNDJYEEA014","AB086888.1")
Eriobotrya japonica cultivar Zaozhong No. 6 1-aminocyclopropane-1-carboxylate oxidase mRNA	complete cds	Eriobotrya japonica	156	156	0.98	1e-33	82.95	1160	=HYPERLINK("https://www.ncbi.nlm.nih.gov/nucleotide/GQ377219.3?report=genbank&log$=nucltop&blast_rank=27&RID=VNDJYEEA014","GQ377219.3")
PREDICTED: Pyrus communis 1-aminocyclopropane-1-carboxylate oxidase (LOC137738994)	transcript variant X2	mRNA	Pyrus communis	156	156	0.98	1e-33	82.76	1211	=HYPERLINK("https://www.ncbi.nlm.nih.gov/nucleotide/XM_068478467.1?report=genbank&log$=nucltop&blast_rank=28&RID=VNDJYEEA014","XM_068478467.1")
PREDICTED: Pyrus communis 1-aminocyclopropane-1-carboxylate oxidase (LOC137738994)	transcript variant X3	mRNA	Pyrus communis	156	156	0.98	1e-33	82.76	1218	=HYPERLINK("https://www.ncbi.nlm.nih.gov/nucleotide/XM_068478468.1?report=genbank&log$=nucltop&blast_rank=29&RID=VNDJYEEA014","XM_068478468.1")
PREDICTED: Pyrus x bretschneideri 1-aminocyclopropane-1-carboxylate oxidase (LOC103954990)	transcript variant X2	mRNA	Pyrus x bretschneideri	156	156	0.98	1e-33	82.76	1238	=HYPERLINK("https://www.ncbi.nlm.nih.gov/nucleotide/XM_009366846.3?report=genbank&log$=nucltop&blast_rank=30&RID=VNDJYEEA014","XM_009366846.3")
PREDICTED: Malus domestica 1-aminocyclopropane-1-carboxylate oxidase (LOC103411280)	mRNA	Malus domestica	156	156	0.98	1e-33	82.76	1444	=HYPERLINK("https://www.ncbi.nlm.nih.gov/nucleotide/XM_008349923.4?report=genbank&log$=nucltop&blast_rank=31&RID=VNDJYEEA014","XM_008349923.4")
Pyrus x bretschneideri PbACO2 mRNA for 1-aminocyclopropane-1-carboxylate oxidase	partial cds	Pyrus x bretschneideri	156	156	0.98	1e-33	82.76	770	=HYPERLINK("https://www.ncbi.nlm.nih.gov/nucleotide/AB265798.1?report=genbank&log$=nucltop&blast_rank=32&RID=VNDJYEEA014","AB265798.1")
Malus sylvestris genome assembly	chromosome: 9	Malus sylvestris	128	128	0.88	3e-25	81.41	35419215	=HYPERLINK("https://www.ncbi.nlm.nih.gov/nucleotide/OZ319432.1?report=genbank&log$=nucltop&blast_rank=33&RID=VNDJYEEA014","OZ319432.1")
Malus domestica cultivar Golden Delicious chromosome 09	Malus domestica	128	128	0.88	3e-25	81.41	36110618	=HYPERLINK("https://www.ncbi.nlm.nih.gov/nucleotide/CP168773.1?report=genbank&log$=nucltop&blast_rank=34&RID=VNDJYEEA014","CP168773.1")
Eriobotrya japonica 1-aminocyclopropane-1-carboxylate oxidase gene	complete cds	Eriobotrya japonica	128	128	0.88	3e-25	81.65	1517	=HYPERLINK("https://www.ncbi.nlm.nih.gov/nucleotide/GU233743.1?report=genbank&log$=nucltop&blast_rank=35&RID=VNDJYEEA014","GU233743.1")
Malus sylvestris genome assembly	chromosome: 9	Malus sylvestris	128	128	0.88	3e-25	81.41	34973168	=HYPERLINK("https://www.ncbi.nlm.nih.gov/nucleotide/OZ319449.1?report=genbank&log$=nucltop&blast_rank=36&RID=VNDJYEEA014","OZ319449.1")
PREDICTED: Aristolochia californica 1-aminocyclopropane-1-carboxylate oxidase-like (LOC137943236)	mRNA	Aristolochia californica	54.7	54.7	0.25	0.005	88.64	1240	=HYPERLINK("https://www.ncbi.nlm.nih.gov/nucleotide/XM_068788929.1?report=genbank&log$=nucltop&blast_rank=37&RID=VNDJYEEA014","XM_068788929.1")
PREDICTED: Aristolochia californica 1-aminocyclopropane-1-carboxylate oxidase-like (LOC137965999)	mRNA	Aristolochia californica	60.2	60.2	0.21	0.0001	94.74	1284	=HYPERLINK("https://www.ncbi.nlm.nih.gov/nucleotide/XM_068812429.1?report=genbank&log$=nucltop&blast_rank=38&RID=VNDJYEEA014","XM_068812429.1")
